# Supplementary material for: Constructing 3D Skeleton on Commercial Copper Foil via Electrophoretic Deposition of Lithiophilic Building Blocks for Stable Lithium Metal Anodes
Source: Nanomaterials (Basel). 2023 Apr 18;13(8):1400. doi: 10.3390/nano13081400 (PMC10146236; doi:10.3390/nano13081400)
Supplement: Supplementary file 1 [file nanomaterials-13-01400-s001.zip]

Archive with 1 entries (1 files):
- nanomaterials-2322010-supplementary.pdf
